# Supplementary material for: Yeast ribosomal protein L7 and its homologue Rlp7 are simultaneously present at distinct sites on pre-60S ribosomal particles
Source: Nucleic Acids Res. 2013 Aug 13;41(20):9461–70. doi: 10.1093/nar/gkt726 (PMC3814368; doi:10.1093/nar/gkt726)
Supplement: Supplementary Data [file supp_gkt726_nar-01700-r-2013-File009.xlsx]

## Sheet: Feuil1
Majority protein IDs	Protein names	Gene names	Ratio H/L RLP7_K8_Exp1	Intensity RLP7_K8_Exp1	Ratio H/L RLP7_K8_Exp2	Intensity RLP7_K8_Exp2
Q00955	Acetyl-CoA carboxylase;Biotin carboxylase	ACC1	-0.431384	26.8622	0.377512	24.2853
P60010	Actin	ACT1	-0.391512	23.0531
P00330	Alcohol dehydrogenase 1	ADH1	-0.328435	23.793
P32794	ATPase family gene 2 protein	AFG2			0.62742	23.3723
P38013	Peroxiredoxin type-2	AHP1	-0.442026	22.8161
P47019	Ribosome biogenesis protein ALB1	ALB1	-0.303045	23.8661	-3.43347	23.3357
P40047	Aldehyde dehydrogenase 5, mitochondrial	ALD5	-1.16314	22.7879
P16550	Protein APA1;5,5-P-1,P-4-tetraphosphate phosphorylase;ADP-sulfurylase	APA1	-0.272123	23.9784
P40024	ABC transporter ATP-binding protein ARB1	ARB1	-0.34119	24.7144
Q03862	Probable metalloprotease ARX1	ARX1	-0.452155	27.1021	-3.71858	25.5191
P38011	Guanine nucleotide-binding protein subunit beta-like protein	ASC1	0.370611	26.2974	0.590913	23.9893
P38934	Nuclear segregation protein BFR1	BFR1			0.157044	21.7675
Q08965	Ribosome biogenesis protein BMS1	BMS1	-0.259167	21.7644
Q08235	Ribosome biogenesis protein BRX1	BRX1	-2.59684	27.3415	-2.71615	24.5201
Q08004	Bud site selection protein 20	BUD20	-0.0377101	24.5286	-2.7292	23.5538
P33322	H/ACA ribonucleoprotein complex subunit 4	CBF5	-0.328761	27.0148
P40413	T-complex protein 1 subunit epsilon	CCT5	-0.42909	21.2137
P47079	T-complex protein 1 subunit theta	CCT8	-0.414441	20.93
P00549	Pyruvate kinase 1	CDC19	-1.19284	27.0936
P22137	Clathrin heavy chain	CHC1	-0.214307	26.0206
P53622	Coatomer subunit alpha	COP1	-0.233108	23.732
Q12389	ATP-dependent RNA helicase DBP10	DBP10	-0.309163	25.8807	-1.51251	21.2282
P24783	ATP-dependent RNA helicase DBP2	DBP2	-0.38496	25.2021
P20447	ATP-dependent RNA helicase DBP3	DBP3	-0.396726	22.4809
Q06218	ATP-dependent RNA helicase DBP9	DBP9			0.143916	21.9997
P06634	ATP-dependent RNA helicase DED1	DED1	-0.0800879	21.5918	0.515511	22.8033
P32892	ATP-dependent RNA helicase DRS1	DRS1	-0.174377	24.1005	-1.76518	23.9104
P36049	rRNA-processing protein EBP2	EBP2	-2.70679	26.613	-2.57132	23.251
P32471	Elongation factor 1-beta	EFB1	-0.441282	21.8407
P32324	Elongation factor 2	EFT1	-0.225261	24.9953	0.762051	24.1649
P38879	Nascent polypeptide-associated complex subunit alpha	EGD2			0.833255	22.3995
P00925	Enolase 2	ENO2	-0.203419	25.91
Q04660	Ribosome biogenesis protein ERB1	ERB1	-3.5508	28.4629	-3.14612	26.1249
P47912	Long-chain-fatty-acid--CoA ligase 4	FAA4	-0.0824384	21.6065
P07149	Fatty acid synthase subunit beta;3-hydroxypalmitoyl-[acyl-carrier-protein] dehydratase;Enoyl-[acyl-carrier-protein] reductase [NADH];[Acyl-carrier-protein] acetyltransferase;[Acyl-carrier-protein] malonyltransferase;S-acyl fatty acid synthase thioesterase	FAS1	-0.188825	25.0602
P19097	Fatty acid synthase subunit alpha;Acyl carrier;3-oxoacyl-[acyl-carrier-protein] reductase;3-oxoacyl-[acyl-carrier-protein] synthase	FAS2	-0.484045	22.3711
P14540	Fructose-bisphosphate aldolase	FBA1	-0.240725	24.8076
P38911	FK506-binding nuclear protein	FPR3	-0.346647	26.1098	-1.04826	24.5074
Q06205	FK506-binding protein 4	FPR4	-0.227253	26.2571	-1.2641	25.1991
P28007	H/ACA ribonucleoprotein complex subunit 1	GAR1	-0.335026	24.9695
P33892	Translational activator GCN1	GCN1	-0.219791	23.9499
P14742	Glucosamine--fructose-6-phosphate aminotransferase [isomerizing]	GFA1	-0.288822	22.8463
P38720	6-phosphogluconate dehydrogenase, decarboxylating 1	GND1			0.974015	21.921
P00950	Phosphoglycerate mutase 1	GPM1	0.237197	22.7998
P38088;P38088-2	Glycine--tRNA ligase 1, mitochondrial	GRS1	-0.39227	22.894
P46655	Glutamate--tRNA ligase, cytoplasmic	GUS1	-0.384	22.767
Q03532	ATP-dependent RNA helicase HAS1	HAS1	-3.39487	27.2355	-2.4456	23.9822
P02309	Histone H4	HHF1	-0.609354	25.4246	0.329066	22.2853
P15108;P02829	ATP-dependent molecular chaperone HSC82;ATP-dependent molecular chaperone HSP82	HSC82;HSP82	-0.376152	23.027
P04911;P04912	Histone H2A,1;Histone H2A,2	HTA1;HTA2	-0.568966	25.5115
P02293;P02294	Histone H2B,1;Histone H2B,2	HTB1;HTB2	-0.47297	24.1819
P23301	Eukaryotic translation initiation factor 5A-1	HYP2			0.773828	23.0841
P28241	Isocitrate dehydrogenase [NAD] subunit 2, mitochondrial	IDH2	-0.00481218	21.4863
P07342	Acetolactate synthase catalytic subunit, mitochondrial	ILV2	-0.403695	22.3315	0.529771	23.6844
P38803	Pre-rRNA-processing protein IPI1	IPI1			-1.76709	21.2765
P53877	Pre-rRNA-processing protein IPI3	IPI3	-2.04032	23.6	-2.11935	23.8021
P22147	5-3 exoribonuclease 1	KEM1	-0.393292	22.151
P53914	UPF0202 protein KRE33	KRE33	-0.195187	22.8193
P07264	3-isopropylmalate dehydratase	LEU1	-0.570743	20.5316
P33399	La protein homolog	LHP1	-0.291892	22.628	-0.452333	20.2551
P43586	60S ribosomal subunit assembly/export protein LOC1	LOC1	-2.19601	25.0553	-3.44972	22.39
O14467	Multiprotein-bridging factor 1	MBF1			0.443607	20.7642
Q12019	Midasin	MDN1	-0.756306	23.5653	-0.710142	23.9639
P00958	Methionine--tRNA ligase, cytoplasmic	MES1	-0.240947	20.0443
P23641	Mitochondrial phosphate carrier protein	MIR1	-0.661182	20.0543
Q12117	Protein MRH1	MRH1	-0.0616765	23.0291
P33201	mRNA turnover protein 4	MRT4	-1.99355	27.1459	-1.9443	24.8112
Q08972	[NU+] prion formation protein 1	NEW1	-0.152099	20.0918
P32495	H/ACA ribonucleoprotein complex subunit 2	NHP2	-0.377632	25.559
P32497	Eukaryotic translation initiation factor 3 subunit C	NIP1	-0.396821	21.6883
Q08962	60S ribosome subunit biogenesis protein NIP7	NIP7	-2.83537	26.5619	-2.89282	23.7493
P39744	Nucleolar complex protein 2	NOC2	-1.83609	26.2941	-2.13068	23.0768
Q07896	Nucleolar complex-associated protein 3	NOC3	-2.05367	26.7747	-2.83918	23.7742
Q02892	Nucleolar GTP-binding protein 1	NOG1	-3.71331	28.3519	-3.06419	25.6067
P53742	Nucleolar GTP-binding protein 2	NOG2	-3.93894	27.4464	-2.21571	24.6541
P15646	rRNA 2-O-methyltransferase fibrillarin	NOP1	-0.420105	26.6922	-0.40379	22.6988
P53927	Ribosome biogenesis protein 15	NOP15	-4.65664	26.075	-3.90403	23.3585
P40007	Nucleolar protein 16	NOP16	-3.00497	25.2413	-3.20916	22.3447
P40991	Putative ribosomal RNA methyltransferase Nop2	NOP2	-2.94386	27.3706	-2.85475	25.3833
Q12080	Ribosome biogenesis protein NOP53	NOP53	-2.76562	26.2709	-3.61851	23.9657
Q12460	Nucleolar protein 56	NOP56	-0.456821	27.4406	-0.501974	22.51
Q12499	Nucleolar protein 58	NOP58	-0.459576	25.4619	-0.667011	21.38
P53261	Pescadillo homolog	NOP7	-3.93777	28.3102	-3.47196	25.9923
P53136	Ribosome biogenesis protein NSA1	NSA1	-2.78737	26.6041
P40078	Ribosome biogenesis protein NSA2	NSA2	-3.95252	27.7782	-3.60361	25.4965
P38779	Ribosome biogenesis protein	NSA3/CIC1	-4.54396	28.072	-3.48316	26.4834
P27476	Nuclear localization sequence-binding protein	NSR1	-0.243267	24.9774
P40010	Nuclear GTP-binding protein NUG1	NUG1	-2.06281	27.064	-3.82001	26.0417
Q00402	Nuclear migration protein NUM1	NUM1	-0.31122	22.3351
Q12447	Polyamine N-acetyltransferase 1	PAA1	-0.305895	21.482
P04147	Polyadenylate-binding protein, cytoplasmic and nuclear	PAB1			0.647176	25.402
P32473	Pyruvate dehydrogenase E1 component subunit beta, mitochondrial	PDB1	0.164529	21.8801
P06169	Pyruvate decarboxylase isozyme 1	PDC1	-0.387657	27.0507
P16861	6-phosphofructokinase subunit alpha	PFK1	-0.290886	23.0247	0.751292	23.5841
P16862	6-phosphofructokinase subunit beta	PFK2	-0.217843	22.241	0.603692	23.8062
P12709	Glucose-6-phosphate isomerase	PGI1	-0.0213797	20.1314
P00560	Phosphoglycerate kinase	PGK1	-0.381104	24.3681
P05030;P19657	Plasma membrane ATPase 1;Plasma membrane ATPase 2	PMA1;PMA2	-0.355553	25.3574
P04840	Mitochondrial outer membrane protein porin 1	POR1	-0.298194	21.3827
P32895	Ribose-phosphate pyrophosphokinase 1	PRS1	-0.265362	20.9664
P06103	Eukaryotic translation initiation factor 3 subunit B	PRT1	-0.303401	23.5229
P41940	Mannose-1-phosphate guanyltransferase	PSA1	-0.0792646	24.5292
Q04373	Pumilio homology domain family member 6	PUF6	-0.574713	23.5915	-2.5807	24.7571
P41277	(DL)-glycerol-3-phosphatase 1	RHR2	-0.518019	22.0613
P38883	Pre-rRNA-processing protein RIX1	RIX1	-0.210296	24.8909	-1.96072	23.4832
P40693	Ribosome biogenesis protein RLP7	RLP7	-5.34438	27.649	-4.34655	26.1411
P25367	[PIN+] prion protein RNQ1	RNQ1	-0.433721	20.7858
P38805	Ribosome production factor 1	RPF1	-3.2723	26.5388	-2.54726	24.3907
P36160	Ribosome biogenesis protein RPF2	RPF2	-3.99013	28.1538	-3.78934	24.7975
P38249	Eukaryotic translation initiation factor 3 subunit A	RPG1	-0.308126	23.7669
P41805	60S ribosomal protein L10	RPL10	0.320427	25.947	0.817705	22.1923
P0C0W9;Q3E757	60S ribosomal protein L11-A;60S ribosomal protein L11-B	RPL11A;RPL11B	-1.47425	24.9628	-0.75755	23.6154
P0CX53;P0CX54	60S ribosomal protein L12-A;60S ribosomal protein L12-B	RPL12A;RPL12B	-1.64259	27.0904	-0.919233	25.8998
P40212	60S ribosomal protein L13-B	RPL13B	-2.3938	25.1489
P40212;Q12690	60S ribosomal protein L13-B;60S ribosomal protein L13-A	RPL13B;RPL13A			-0.266385	23.7347
P36105;P38754	60S ribosomal protein L14-A;60S ribosomal protein L14-B	RPL14A;RPL14B	-2.43714	26.1449	-0.336027	24.6517
P05748;P54780	60S ribosomal protein L15-A;60S ribosomal protein L15-B	RPL15A;RPL15B	-2.34263	27.4336	-0.542879	25.4409
P26784	60S ribosomal protein L16-A	RPL16A	-2.49859	24.1204	-0.578844	22.3572
P26785	60S ribosomal protein L16-B	RPL16B	-2.35181	24.8094	-0.44091	23.4164
P05740;P46990	60S ribosomal protein L17-A;60S ribosomal protein L17-B	RPL17A;RPL17B	-2.44764	27.793
P46990;P05740	60S ribosomal protein L17-B;60S ribosomal protein L17-A	RPL17B;RPL17A			-0.322217	25.643
P0CX82;P0CX83	60S ribosomal protein L19-A;60S ribosomal protein L19-B	RPL19A;RPL19B			-0.241049	21.3652
P0CX43;P0CX44	60S ribosomal protein L1-A;60S ribosomal protein L1-B	RPL1A;RPL1B	-2.39547	27.6094	-0.710354	25.6157
P0CX23;P0CX24	60S ribosomal protein L20-A;60S ribosomal protein L20-B	RPL20A;RPL20B	-2.52193	26.7556	-0.685756	24.5162
P05749	60S ribosomal protein L22-A	RPL22A	-2.09665	25.6459	-0.981736	24.4552
P0CX41;P0CX42	60S ribosomal protein L23-A;60S ribosomal protein L23-B	RPL23A;RPL23B	-2.45997	26.0755	-0.74899	25.1984
P04456	60S ribosomal protein L25	RPL25	-2.43604	26.9484	-0.403618	25.0969
P05743;P53221	60S ribosomal protein L26-A;60S ribosomal protein L26-B	RPL26A;RPL26B			-0.196327	22.8073
P53221;P05743	60S ribosomal protein L26-B;60S ribosomal protein L26-A	RPL26B;RPL26A	-2.57038	23.907
P0C2H6;P0C2H7	60S ribosomal protein L27-A;60S ribosomal protein L27-B	RPL27A;RPL27B	-2.34718	26.5042	-0.643451	24.4404
P02406	60S ribosomal protein L28	RPL28	-1.8744	26.6942	-0.222077	25.4378
P0CX45;P0CX46	60S ribosomal protein L2-A;60S ribosomal protein L2-B	RPL2A;RPL2B	-1.78007	27.1707	0.0312541	25.8186
P14126	60S ribosomal protein L3	RPL3	-2.30822	28.6235	-0.643698	26.4279
P14120	60S ribosomal protein L30	RPL30	-2.47089	27.2539	-0.543068	23.4347
P0C2H8;P0C2H9	60S ribosomal protein L31-A;60S ribosomal protein L31-B	RPL31A;RPL31B	-2.27935	27.2724	-0.264253	24.7281
P38061	60S ribosomal protein L32	RPL32	-2.51161	26.0698	-0.427654	23.9933
P05744	60S ribosomal protein L33-A	RPL33A	-1.98519	22.1526	-0.377707	23.8602
P41056	60S ribosomal protein L33-B	RPL33B	-2.18462	24.3766
P0CX84;P0CX85	60S ribosomal protein L35-A;60S ribosomal protein L35-B	RPL35A;RPL35B	-2.47289	25.8618	-0.234041	22.5658
O14455;P05745	60S ribosomal protein L36-B;60S ribosomal protein L36-A	RPL36B;RPL36A	-2.02468	23.6943	-0.649955	23.1231
P49167	60S ribosomal protein L38	RPL38	-2.13987	26.1091	-0.211949	24.2423
P10664	60S ribosomal protein L4-A	RPL4A	-2.40706	29.334
P10664;P49626	60S ribosomal protein L4-A;60S ribosomal protein L4-B	RPL4A;RPL4B			-0.536106	27.728
P49626	60S ribosomal protein L4-B	RPL4B	-2.3075	23.6769
P26321	60S ribosomal protein L5	RPL5	-2.43667	26.3828	-0.626669	24.7755
Q02326	60S ribosomal protein L6-A	RPL6A	-2.44105	26.2491	-0.348684	23.7648
P05739	60S ribosomal protein L6-B	RPL6B	-2.44379	26.9486	-0.462237	24.9887
P05737;Q12213	60S ribosomal protein L7-A;60S ribosomal protein L7-B	RPL7A;RPL7B	-2.31998	28.3703	-0.682488	26.7836
P17076	60S ribosomal protein L8-A	RPL8A	-2.1702	25.1427	-0.806746	23.3041
P29453	60S ribosomal protein L8-B	RPL8B	-2.45072	28.2378	-0.992747	26.5444
P05738	60S ribosomal protein L9-A	RPL9A	-2.43893	25.1005	-0.355479	26.1831
P51401	60S ribosomal protein L9-B	RPL9B	-2.27411	28.1252	-0.025177	20.984
P38764	26S proteasome regulatory subunit RPN1	RPN1	-0.580914	21.872
P05317	60S acidic ribosomal protein P0	RPP0	0.198745	26.5171	0.610322	24.6068
P05318	60S acidic ribosomal protein P1-alpha	RPP1A	0.309875	24.9275	0.315914	24.5501
P10622	60S acidic ribosomal protein P1-beta	RPP1B	0.0126402	23.8018
P05319	60S acidic ribosomal protein P2-alpha	RPP2A	0.0231843	23.7336	0.556895	25.3173
P02400	60S acidic ribosomal protein P2-beta	RPP2B	0.407407	24.9898	0.73292	24.5755
P46784;Q08745	40S ribosomal protein S10-B;40S ribosomal protein S10-A	RPS10B;RPS10A	0.49917	24.3033	0.753348	23.9651
P0CX47;P0CX48	40S ribosomal protein S11-A;40S ribosomal protein S11-B	RPS11A;RPS11B	0.494159	23.3452
P48589	40S ribosomal protein S12	RPS12	0.402067	25.0899	0.453122	24.9381
P05756	40S ribosomal protein S13	RPS13	0.435309	25.2667	0.638213	24.4371
P39516;P06367	40S ribosomal protein S14-B;40S ribosomal protein S14-A	RPS14B;RPS14A	0.383276	25.3043	0.466966	24.4093
Q01855	40S ribosomal protein S15	RPS15	0.462262	24.7624	0.438186	23.3292
P0CX51;P0CX52	40S ribosomal protein S16-A;40S ribosomal protein S16-B	RPS16A;RPS16B	0.381837	24.8303	0.507211	23.6114
P02407;P14127	40S ribosomal protein S17-A;40S ribosomal protein S17-B	RPS17A;RPS17B	0.297837	24.2431	0.783834	23.7483
P0CX55;P0CX56	40S ribosomal protein S18-A;40S ribosomal protein S18-B	RPS18A;RPS18B	0.479438	25.0296	0.575312	22.4587
P07280;P07281	40S ribosomal protein S19-A;40S ribosomal protein S19-B	RPS19A;RPS19B	0.494672	24.6286	0.616452	23.2373
P33442	40S ribosomal protein S1-A	RPS1A	0.116098	23.0477	0.625738	22.1854
P23248	40S ribosomal protein S1-B	RPS1B	0.440846	25.9563	0.613815	24.7234
P25443	40S ribosomal protein S2	RPS2	0.473423	26.492	0.551688	25.5558
P38701	40S ribosomal protein S20	RPS20	0.506399	24.8048	0.627327	23.7387
P0C0V8	40S ribosomal protein S21-A	RPS21A			0.464773	22.1312
P0C0W1;Q3E7Y3	40S ribosomal protein S22-A;40S ribosomal protein S22-B	RPS22A;RPS22B	0.579277	24.2351	0.574247	23.9478
P0CX29;P0CX30	40S ribosomal protein S23-A;40S ribosomal protein S23-B	RPS23A;RPS23B	0.441802	25.248	0.410558	23.1978
P35997;P38711	40S ribosomal protein S27-A;40S ribosomal protein S27-B	RPS27A;RPS27B	0.538936	22.5004
P05750	40S ribosomal protein S3	RPS3	0.409038	25.3496	0.65471	24.0723
P0CX33;P0CX34	40S ribosomal protein S30-A;40S ribosomal protein S30-B	RPS30A;RPS30B	0.405339	21.8035
P05759	Ubiquitin-40S ribosomal protein S31;Ubiquitin;40S ribosomal protein S31	RPS31	0.505688	24.1588
P05759;P0CG63;P0CH08;P0CH09	Ubiquitin-40S ribosomal protein S31;Ubiquitin;40S ribosomal protein S31;Polyubiquitin;Ubiquitin;Ubiquitin-60S ribosomal protein L40;Ubiquitin;60S ribosomal protein L40	RPS31;UBI4;RPL40A;RPL40B			0.738465	22.9128
P0CX35;P0CX36	40S ribosomal protein S4-A;40S ribosomal protein S4-B	RPS4A;RPS4B	0.370611	22.9464	0.693409	22.2701
P26783	40S ribosomal protein S5	RPS5	0.426104	25.9031	0.66821	24.2786
P0CX37;P0CX38	40S ribosomal protein S6-A;40S ribosomal protein S6-B	RPS6A;RPS6B	0.503654	25.8441	0.479541	24.7952
P26786	40S ribosomal protein S7-A	RPS7A	0.357833	25.6895	0.607958	24.9938
P48164	40S ribosomal protein S7-B	RPS7B	0.603407	25.4182	0.736908	22.6043
P0CX39;P0CX40	40S ribosomal protein S8-A;40S ribosomal protein S8-B	RPS8A;RPS8B	0.428571	24.6902	0.741057	23.528
O13516;P05755	40S ribosomal protein S9-A;40S ribosomal protein S9-B	RPS9A;RPS9B	0.341303	21.6567
P40327	26S protease regulatory subunit 4 homolog	RPT2	-0.152789	20.4023
Q01939	26S protease regulatory subunit 8 homolog	RPT6	-0.833593	21.3182
Q04225	Ribosome assembly protein RRB1	RRB1	-0.307609	22.1768	0.321466	21.2992
P35178	Ribosomal RNA-processing protein 1	RRP1	-3.3348	24.06
P36080	Ribosomal RNA-processing protein 14	RRP14	-0.45696	21.2479
Q06511	Ribosomal RNA-processing protein 15	RRP15	-0.672727	21.632	-2.49565	22.899
Q04031	Ribosomal RNA-processing protein 17	RRP17	-1.14407	22.0173
Q05022	rRNA biogenesis protein RRP5	RRP5	-0.288928	23.1734	0.272143	23.2138
Q08746	Regulator of ribosome biosynthesis	RRS1	-3.8841	27.9597	-3.99601	25.0611
P25382	Ribosome assembly protein 4	RSA4	-3.6169	25.7673	-2.72843	23.2475
P10659;P19358	S-adenosylmethionine synthase 1;S-adenosylmethionine synthase 2	SAM1;SAM2	0.090447	24.3382
P10080	Single-stranded nucleic acid-binding protein	SBP1			1.37779	23.9226
P06105	Protein SCP160	SCP160	-0.207128	21.9566
P53313	Protein SDA1	SDA1	-1.86791	23.8348	-1.84208	24.3266
P41811	Coatomer subunit beta	SEC27	-0.511485	21.8771
P38968	Protein transport protein SEC31	SEC31	0.0764222	20.9924
P07283	Phosphomannomutase	SEC53	-0.19962	24.6798
P39990	13 kDa ribonucleoprotein-associated protein	SNU13	-0.454664	24.9052	-1.08847	22.0123
P25582	AdoMet-dependent rRNA methyltransferase SPB1	SPB1	-2.69404	27.1687	-2.73312	23.9474
P25808	ATP-dependent rRNA helicase SPB4	SPB4	-1.89443	24.4794	-2.62611	23.2443
P25567	RNA-binding protein SRO9	SRO9			0.882682	21.4654
P32583	Suppressor protein SRP40	SRP40	-0.167183	21.8634
P10591	Heat shock protein SSA1	SSA1	-0.575551	21.9597
P10592	Heat shock protein SSA2	SSA2	-0.382739	26.824	0.792189	24.7891
P11484	Heat shock protein SSB1	SSB1	-0.425482	26.6683
P40150	Heat shock protein SSB2	SSB2			0.627327	27.2182
P0CS90	Heat shock protein SSC1, mitochondrial	SSC1	-0.197186	21.6133
P32589	Heat shock protein homolog SSE1	SSE1	-0.378626	20.5404
P38789;Q12153	Ribosome biogenesis protein SSF1;Ribosome biogenesis protein SSF2	SSF1;SSF2			-2.62665	22.1449
P38788	Ribosome-associated complex subunit SSZ1	SSZ1			1.49016	23.0188
P39015	Suppressor protein STM1	STM1	-0.231617	22.1084	0.394734	22.8459
P12385	Eukaryotic peptide chain release factor subunit 1	SUP45	-0.504817	22.4988
P00358;P00359;P00360	Glyceraldehyde-3-phosphate dehydrogenase 2;Glyceraldehyde-3-phosphate dehydrogenase 3;Glyceraldehyde-3-phosphate dehydrogenase 1	TDH2;TDH3;TDH1			0.6515	21.2928
P00359	Glyceraldehyde-3-phosphate dehydrogenase 3	TDH3	-0.435846	26.6843
P02994	Elongation factor 1-alpha	TEF1	-0.380052	27.0866	0.646347	28.3214
P36008	Elongation factor 1-gamma 2	TEF4	0.0432046	23.126
P40217	Eukaryotic translation initiation factor 3 subunit I	TIF34	-0.432338	22.3068
P00942	Triosephosphate isomerase	TPI1	-0.448489	23.1347
P02557	Tubulin beta chain	TUB2	-0.452254	22.1314
P02992	Elongation factor Tu, mitochondrial	TUF1	-0.392118	21.7094
P0C2I9;Q03612;P0C2I5;Q12414;Q03434;Q12273;P0C2I6;P0C2J1;P47098;P0C2I3;Q12141;P47100;Q04711;Q12269;Q07793;Q99337;Q12112	Transposon Ty1-PR1 Gag-Pol polyprotein;Capsid protein;Ty1 protease;Integrase;Reverse transcriptase/ribonuclease H;Transposon Ty1-ER1 Gag-Pol polyprotein;Capsid protein;Ty1 protease;Integrase;Reverse transcriptase/ribonuclease H;Transposon Ty1-LR2 Gag-Pol polyprotein;Capsid protein;Ty1 protease;Integrase;Reverse transcriptase/ribonuclease H;Transposon Ty1-PL Gag-Pol polyprotein;Capsid protein;Ty1 …	TY1B-PR1;TY1B-ER1;TY1B-LR2;TY1B-PL;TY1B-ML2;TY1B-OL;TY1B-LR3;TY1B-PR3;TY1B-JR1;TY1B-DR6;TY1B-GR1;TY1B-JR2;TY1B-ML1;TY1B-GR2;TY1B-DR4;TY1B-NL2;TY1B-NL1	-0.177767	26.0105
P32861	UTP--glucose-1-phosphate uridylyltransferase	UGP1			1.01728	27.1644
P07259	Protein URA2;Glutamine-dependent carbamoyl-phosphate synthase;Aspartate carbamoyltransferase	URA2	-0.411694	26.2236
P28274	CTP synthase 1	URA7	-0.17223	23.1612
P34241	Nucleolar pre-ribosomal-associated protein 1	URB1	-0.446698	19.3605
P53254	U3 small nucleolar RNA-associated protein 22	UTP22	-0.15449	21.7987
P16140	V-type proton ATPase subunit B	VMA2	0.383276	21.0263
P16521	Elongation factor 3A	YEF3	-0.352382	28.5292
P38708	Putative proline--tRNA ligase YHR020W	YHR020W	-0.197071	22.5871
Q12024	Ribosome biogenesis protein YTM1	YTM1	-1.90904	27.7922	-2.79776	24.9308
Q04869	Uncharacterized protein YMR315W		-1.41658	22.005
